# Supplementary material for: Four Centuries of Change in Northeastern United States Forests
Source: PLoS One. 2013 Sep 4;8(9):e72540. doi: 10.1371/journal.pone.0072540 (PMC3762820; doi:10.1371/journal.pone.0072540)
Supplement: Figure S1 — Maps of relative abundance and change for all taxa. (ZIP) [file pone.0072540.s001.zip]

Archive with 25 entries (24 files):
- taxa_change_figs/
- taxa_change_figs/ASHS.tif
- taxa_change_figs/BASSWD.tif
- taxa_change_figs/BEECH.tif
- taxa_change_figs/BIRCHS.tif
- taxa_change_figs/BLKGUM.tif
- taxa_change_figs/CEDARS.tif
- taxa_change_figs/CHERRY.tif
- taxa_change_figs/CHSNUT.tif
- taxa_change_figs/CYPRES.tif
- taxa_change_figs/ELMS.tif
- taxa_change_figs/FIRS.tif
- taxa_change_figs/HEMLCK.tif
- taxa_change_figs/HICKRY.tif
- taxa_change_figs/HORNBM.tif
- taxa_change_figs/MAGNOL.tif
- taxa_change_figs/MAPLES.tif
- taxa_change_figs/OAKS.tif
- taxa_change_figs/PINES.tif
- taxa_change_figs/POPLAR.tif
- taxa_change_figs/SPRUCE.tif
- taxa_change_figs/SYCMOR.tif
- taxa_change_figs/TAMRAC.tif
- taxa_change_figs/TULIP.tif
- taxa_change_figs/WALNUT.tif
